# Supplementary material for: Anhydrous Alum Inhibits α-MSH-Induced Melanogenesis by Down-Regulating MITF via Dual Modulation of CREB and ERK
Source: Int J Mol Sci. 2023 Sep 28;24(19):14662. doi: 10.3390/ijms241914662 (PMC10572554; doi:10.3390/ijms241914662)
Supplement: Supplementary file 1 [file ijms-24-14662-s001.zip]

Archive with 3 entries (3 files):
- Supple 1.tif
- Supple 2.TIF
- Supplementary Figure Legends (V4).pdf
